# Supplementary material for: Synthesis of Vinyl-Containing MQ Copolymers in Active Medium
Source: Polymers (Basel). 2026 Jan 24;18(3):315. doi: 10.3390/polym18030315 (PMC12899343; doi:10.3390/polym18030315)
Supplement: Supplementary file 1 [file polymers-18-00315-s001.zip]

Archive with 1 entries (1 files):
- polymers-4066059-supplementary.pdf
